# Supplementary material for: Inhibition of α-Glucosidase Activity and Islet Amyloid PolyPeptide Fibril Formation by Rubus ulmifolius Fruit Extract: A Potential Therapeutic Approach for Type 2 Diabetes Mellitus
Source: Plants (Basel). 2025 Oct 23;14(21):3247. doi: 10.3390/plants14213247 (PMC12608329; doi:10.3390/plants14213247)
Supplement: Supplementary file 1 [file plants-14-03247-s001.zip]

Archive with 1 entries (1 files):
- plants-3880797-supplementary.pdf
